# Supplementary material for: Atomic Force Microscopy of Poliovirus Particles After Inactivation by Chemical Methods and Accelerated Electrons
Source: Viruses. 2025 Nov 12;17(11):1498. doi: 10.3390/v17111498 (PMC12656870; doi:10.3390/v17111498)
Supplement: Supplementary file 1 [file viruses-17-01498-s001.zip]

Archive with 1 entries (1 files):
- viruses-3942298-supplementary.pdf
